# Supplementary material for: Thinning Intensity Enhances Soil Multifunctionality and Microbial Residue Contributions to Organic Carbon Sequestration in Chinese Fir Plantations
Source: Plants (Basel). 2025 Feb 14;14(4):579. doi: 10.3390/plants14040579 (PMC11858922; doi:10.3390/plants14040579)
Supplement: Supplementary file 1 [file plants-14-00579-s001.zip]

Archive with 1 entries (1 files):
- plants-3451618-supplementary.pdf
